# Supplementary material for: Noncausal effects between tea intake and migraine risk: a Mendelian randomization study
Source: Sci Rep. 2023 Aug 9;13:12898. doi: 10.1038/s41598-023-40171-z (PMC10412590; doi:10.1038/s41598-023-40171-z)
Supplement: Supplementary file 1 — Supplementary Tables. [file 41598_2023_40171_MOESM1_ESM.xlsx]

## Sheet: Table S1
Supplementary Table 1. STROBE-MR Checklist. (Skrivankova et al., 2021)
Item No.	Section	Checklist item	Manuscript section and paragraph
Title and abstract
1	Title and abstract	Indicate mendelian randomization (MR) as the study’s design in the title and/or the abstract if that is a main purpose of the study.	Title and abstract
Introduction
2	Background	Explain the scientific background and rationale for the reported study. What is the exposure? Is a potential causal relationship between exposure and outcome plausible? Justify why MR is a helpful method to address the study question.	Introduction, paragraphs 1-2
3	Objectives	State specific objectives clearly, including prespecified causal hypotheses (if any). State that MR is a method that, under specific assumptions, intends to estimate causal effects.	Introduction, paragraph 3
Methods
4	Study design and data sources	Present key elements of the study design early in the article. Consider including a table listing sources of data for all phases of the study. For each data source contributing to the analysis, describe the following:	Methods; Figure 1/Table 1
	a	Setting: Describe the study design and the underlying population, if possible. Describe the setting, locations, and relevant dates, including periods of recruitment, exposure, follow-up, and data collection, when available.	Methods, "Study design" section
	b	Participants: Report the eligibility criteria and the sources and methods of selection of participants. Report the sample size and whether any power or sample size calculations were carried out prior to the main analysis.	Methods, "Data Sources and IVs selection" and "Statistical analysis" sections; Table 1;
	c	Describe measurement, quality control, and selection of genetic variants.	Methods, "Data Sources and IVs selection" section
	d	For each exposure, outcome, and other relevant variables, describe methods of assessment and diagnostic criteria for diseases.	Methods, "Data Sources and IVs selection" section
	e	Provide details of ethics committee approval and participant informed consent, if relevant.	Methods, "Data Sources" section
5	Assumptions	Explicitly state the 3 core instrumental variable (IV) assumptions for the main analysis (relevance, independence, and exclusion restriction), as well assumptions for any additional or sensitivity analysis.	Methods, "Study design" and "Statistical analysis" sections; Figure 1
6	Statistical methods: main analysis	Describe statistical methods and statistics used.	Methods, "Statistical analysis" sections
	a	Describe how quantitative variables were handled in the analyses (ie, scale, units, model).	Methods, "Statistical analysis" sections
	b	Describe how genetic variants were handled in the analyses and, if applicable, how their weights were selected.	Methods, "Statistical analysis" sections
	c	Describe the MR estimator (eg, 2-stage least squares, Wald ratio) and related statistics. Detail the included covariates and, in case of 2-sample MR, whether the same covariate set was used for adjustment in the 2 samples.	Methods, "Statistical analysis" sections
	d	Explain how missing data were addressed.	N/A
	e	If applicable, indicate how multiple testing was addressed.	N/A
7	Assessment of assumptions	Describe any methods or prior knowledge used to assess the assumptions or justify their validity.	Methods, "Statistical analysis" sections
8	Sensitivity analyses and additional analyses	Describe any sensitivity analyses or additional analyses performed (eg, comparison of effect estimates from different approaches, independent replication, bias analytic techniques, validation of instruments, simulations).	Methods, "Statistical analysis" sections
9	Software and preregistration
	a	Name statistical software and package(s), including version and settings used.	Methods, "Statistical analysis" sections
	b	State whether the study protocol and details were preregistered (as well as when and where).	N/A
Results
10	Descriptive data
	a	Report the numbers of individuals at each stage of included studies and reasons for exclusion. Consider use of a flow diagram.	Table 1
	b	Report summary statistics for phenotypic exposure(s), outcome(s), and other relevant variables (eg, means, SDs, proportions).	Table 1
	c	If the data sources include meta-analyses of previous studies, provide the assessments of heterogeneity across these studies.	N/A
	d	For 2-sample MR: i. Provide justification of the similarity of the genetic variant–exposure associations between the exposure and outcome samples. ii. Provide information on the number of individuals who overlap between the exposure and outcome studies.	Results, paragraph 1
11	Main results
	a	Report the associations between genetic variant and exposure and between genetic variant and outcome, preferably on an interpretable scale.	Table S5
	b	Report MR estimates of the relationship between exposure and outcome and the measures of uncertainty from the MR analysis, on an interpretable scale, such as odds ratio or relative risk per SD difference.	Results, paragraph 1
	c	If relevant, consider translating estimates of relative risk into absolute risk for a meaningful time period.	N/A
	d	Consider plots to visualize results (eg, forest plot, scatterplot of associations between genetic variants and outcome vs between genetic variants and exposure).	Figure 2 and 3
12	Assessment of assumptions
	a	Report the assessment of the validity of the assumptions.	Results, paragraph 2
	b	Report any additional statistics (eg, assessments of heterogeneity across genetic variants, such as I2, Q statistic, or E-value).	Results, Table S5
13	Sensitivity analyses and additional analyses
	a	Report any sensitivity analyses to assess the robustness of the main results to violations of the assumptions.	Results, paragraph 3
	b	Report results from other sensitivity analyses or additional analyses.	Results, paragraph 3
	c	Report any assessment of the direction of the causal relationship (eg, bidirectional MR).	Results, paragraph 1,Table S3
	d	When relevant, report and compare with estimates from non-MR analyses.	N/A
	e	Consider additional plots to visualize results (eg, leave-one-out analyses).	Figure S1, S2 and S3
Discussion
14	Key results	Summarize key results with reference to study objectives.	Discussion, paragraph 1
15	Limitations	Discuss limitations of the study, taking into account the validity of the IV assumptions, other sources of potential bias, and imprecision. Discuss both direction and magnitude of any potential bias and any efforts to address them.	Discussion, paragraph 5
16	Interpretation
	a	Meaning: Give a cautious overall interpretation of results in the context of their limitations and in comparison with other studies.	Discussion, paragraph 2
	b	Mechanism: Discuss underlying biological mechanisms that could drive a potential causal relationship between the investigated exposure and the outcome, and whether the gene-environment equivalence assumption is reasonable. Use causal language carefully, clarifying that IV estimates may provide causal effects only under certain assumptions.	Discussion, paragraph 3
	c	Clinical relevance: Discuss whether the results have clinical or public policy relevance, and to what extent they inform effect sizes of possible interventions.	Conclusions
17	Generalizability	Discuss the generalizability of the study results (a) to other populations, (b) across other exposure periods/timings, and (c) across other levels of exposure.	Discussion, paragraph 5
Other Information
18	Funding	Describe sources of funding and the role of funders in the present study and, if applicable, sources of funding for the databases and original study or studies on which the present study is based.	Funding section
19	Data and data sharing	Provide the data used to perform all analyses or report where and how the data can be accessed, and reference these sources in the article. Provide the statistical code needed to reproduce the results in the article or report whether the code is publicly accessible and, if so, where.	Data availability statement section
20	Conflicts of interest	All authors should declare all potential conflicts of interest.	Conflicts of interest section
Reference: Skrivankova, V.W., Richmond, R.C., Woolf, B.A.R., Yarmolinsky, J., Davies, N.M., Swanson, S.A., et al. (2021). Strengthening the Reporting of Observational Studies in Epidemiology Using Mendelian Randomization: The STROBE-MR Statement. JAMA 326, 1614-1621. doi: 10.1001/jama.2021.18236

## Sheet: Table S2
Supplementary Table 2. Characteristics of pleiotropic SNPs found in Phenoscanner database.
SNP	Effect allele	Other allele	Trait	Beta	P-value
rs10741694	C	T	Self-reported hypertension	-0.006779	8.02e-10
rs17685	A	G	Coffee consumption cups per day	-0.07	4e-11
rs2279844	A	G	Weight	-0.01238	1.58e-08
rs2472297	T	C	Coffee consumption cups per day	-0.14	2e-24
rs4410790	C	T	Coffee consumption cups per day	-0.1	3e-17
rs713598	G	C	Alcohol intake frequency	0.02163	2.39e-09
rs9302428	G	C	Whole body fat-free mass	-0.009919	5.36e-10
rs9937354	A	G	Body mass index	0.06839	4.82e-174
			Whole body fat-free mass	0.035	3.2e-112
SNP indicates single-nucleotide polymorphism.

## Sheet: Table S3
Supplementary Table 3. Results of MR Steiger direction test.
Data source	Outcome	SNP	rsq.exposure	rsq.outcome	steiger_dir	steiger_pval	P>0.05
Tea intake	Any migraine	rs10752269	8.24058e-05	1.48631e-05	TRUE	0.0513134	√
		rs10764990	7.05882e-05	3.97453e-06	TRUE	0.0167922
		rs11164870	6.71195e-05	8.82837e-07	TRUE	0.00679898
		rs1156588	7.8748e-05	3.02582e-06	TRUE	0.00776044
		rs11587444	9.3377e-05	5.48435e-06	TRUE	0.00629427
		rs12591786	8.77587e-05	6.42284e-06	TRUE	0.0107705
		rs13282783	7.43869e-05	9.30157e-06	TRUE	0.0374932
		rs132904	9.45105e-05	2.04523e-05	TRUE	0.0523573	√
		rs141071726	7.98929e-05	6.39225e-06	TRUE	0.0167585
		rs1453548	7.85835e-05	2.29119e-06	TRUE	0.00608579
		rs1481012	0.000136629	8.54209e-06	TRUE	0.00107065
		rs149805207	7.30359e-05	1.62957e-05	TRUE	0.0924313	√
		rs17245213	7.04353e-05	1.02269e-05	TRUE	0.0525705	√
		rs17576658	6.72977e-05	7.96285e-06	TRUE	0.0446194
		rs2117137	8.1199e-05	1.98552e-06	TRUE	0.00455753
		rs2273447	9.8297e-05	5.75347e-06	TRUE	0.00503722
		rs2351187	7.14137e-05	3.50365e-06	TRUE	0.0140899
		rs2478875	0.000157075	1.03279e-05	TRUE	0.000505727
		rs2645929	6.79845e-05	6.46077e-06	TRUE	0.0333118
		rs2783129	6.76053e-05	1.68212e-07	TRUE	0.00355525
		rs34619	6.70845e-05	1.78078e-05	TRUE	0.138427	√
		rs4808193	0.00010109	3.48709e-08	TRUE	0.000231228
		rs4817505	0.000107283	2.27209e-06	TRUE	0.000957779
		rs56188862	0.000117303	2.4324e-05	TRUE	0.0277191
		rs56348300	7.55249e-05	8.47245e-07	TRUE	0.00373805
		rs57462170	7.06575e-05	4.52789e-07	TRUE	0.00390677
		rs57631352	7.1212e-05	3.19417e-06	TRUE	0.0130622
		rs6829	6.76669e-05	5.38131e-06	TRUE	0.0275267
		rs72797284	0.000115205	2.13397e-06	TRUE	0.000539805
		rs7757102	6.84313e-05	6.88651e-09	TRUE	0.00224381
		rs9624470	0.000305705	1.14703e-05	TRUE	1.43146e-07
		rs9648476	7.31193e-05	7.27898e-08	TRUE	0.0020003
		rs977474	0.00013	7.27962e-06	TRUE	0.00116243
Tea intake	Migraine with Aura	rs10752269	8.24058e-05	1.60463e-06	TRUE	0.00863864
		rs10764990	7.05882e-05	7.71228e-06	TRUE	0.0586292	√
		rs11164870	6.71195e-05	7.74035e-07	TRUE	0.0139505
		rs1156588	7.8748e-05	5.25932e-06	TRUE	0.0269387
		rs11587444	9.3377e-05	5.89893e-07	TRUE	0.0027851
		rs12591786	8.77587e-05	7.04015e-06	TRUE	0.02398
		rs13282783	7.43869e-05	4.78432e-05	TRUE	0.565828	√
		rs132904	9.45105e-05	1.12538e-05	TRUE	0.0323075
		rs141071726	7.98929e-05	2.45527e-06	TRUE	0.013204
		rs1453548	7.85835e-05	2.97905e-05	TRUE	0.252073	√
		rs1481012	0.000136629	2.33423e-05	TRUE	0.0211364
		rs149805207	7.30359e-05	8.37994e-06	TRUE	0.05744	√
		rs17245213	7.04353e-05	2.97889e-08	TRUE	0.00571848
		rs17576658	6.72977e-05	1.53334e-05	TRUE	0.149436	√
		rs2117137	8.1199e-05	1.6641e-06	TRUE	0.00943756
		rs2273447	9.8297e-05	4.78096e-06	TRUE	0.00937336
		rs2351187	7.14137e-05	1.36572e-06	TRUE	0.0143582
		rs2478875	0.000157075	1.6377e-07	TRUE	4.55097e-05
		rs2645929	6.79845e-05	2.71646e-06	TRUE	0.026561
		rs2783129	6.76053e-05	5.10255e-06	TRUE	0.0449786
		rs34619	6.70845e-05	2.54189e-05	TRUE	0.28977	√
		rs4808193	0.00010109	2.00219e-06	TRUE	0.00367802
		rs4817505	0.000107283	2.3421e-06	TRUE	0.00299994
		rs56188862	0.000117303	4.57396e-06	TRUE	0.00347507
		rs56348300	7.55249e-05	1.16874e-07	TRUE	0.00500423
		rs57462170	7.06575e-05	1.93039e-07	TRUE	0.00740048
		rs57631352	7.1212e-05	3.63941e-06	TRUE	0.0281141
		rs6829	6.76669e-05	6.05952e-06	TRUE	0.0526281	√
		rs72797284	0.000115205	1.00392e-05	TRUE	0.01098
		rs7757102	6.84313e-05	9.37871e-07	TRUE	0.0140681
		rs9624470	0.000305705	1.55066e-06	TRUE	4.76231e-08
		rs9648476	7.31193e-05	1.51304e-05	TRUE	0.117093	√
		rs977474	0.00013	6.26192e-06	TRUE	0.00277158
Tea intake	Migraine without Aura	rs10752269	8.24058e-05	1.54937e-05	TRUE	0.0864192	√
		rs10764990	7.05882e-05	1.65073e-05	TRUE	0.147932	√
		rs11164870	6.71195e-05	9.23878e-07	TRUE	0.0158876
		rs1156588	7.8748e-05	1.27918e-05	TRUE	0.0772997	√
		rs11587444	9.3377e-05	1.2464e-05	TRUE	0.0408413
		rs12591786	8.77587e-05	7.88612e-06	TRUE	0.0287046
		rs13282783	7.43869e-05	2.1384e-06	TRUE	0.016918
		rs132904	9.45105e-05	5.61336e-06	TRUE	0.0142122
		rs141071726	7.98929e-05	5.90641e-06	TRUE	0.0299882
		rs1453548	7.85835e-05	4.44323e-06	TRUE	0.0242445
		rs1481012	0.000136629	3.87943e-09	TRUE	0.000105663
		rs149805207	7.30359e-05	1.7289e-08	TRUE	0.00501553
		rs17245213	7.04353e-05	5.75694e-06	TRUE	0.0456538
		rs17576658	6.72977e-05	3.54615e-05	TRUE	0.453345	√
		rs2117137	8.1199e-05	8.07695e-08	TRUE	0.00361238
		rs2273447	9.8297e-05	1.19329e-05	TRUE	0.0312165
		rs2351187	7.14137e-05	1.2519e-06	TRUE	0.0144874
		rs2478875	0.000157075	1.70402e-07	TRUE	5.3032e-05
		rs2645929	6.79845e-05	1.68983e-06	TRUE	0.0205541
		rs2783129	6.76053e-05	7.04777e-08	TRUE	0.00796968
		rs34619	6.70845e-05	6.33352e-06	TRUE	0.0584798	√
		rs4808193	0.00010109	5.29308e-06	TRUE	0.00971889
		rs4817505	0.000107283	3.94909e-06	TRUE	0.00524844
		rs56188862	0.000117303	6.02844e-05	TRUE	0.306494	√
		rs56348300	7.55249e-05	1.55246e-07	TRUE	0.00566358
		rs57462170	7.06575e-05	2.05684e-06	TRUE	0.0200801
		rs57631352	7.1212e-05	4.8515e-06	TRUE	0.0375642
		rs6829	6.76669e-05	1.73909e-06	TRUE	0.0212578
		rs72797284	0.000115205	1.21063e-07	TRUE	0.000533613
		rs7757102	6.84313e-05	3.61605e-08	TRUE	0.00703533
		rs9624470	0.000305705	6.00415e-07	TRUE	2.50943e-08
		rs9648476	7.31193e-05	4.17978e-08	TRUE	0.00538035
		rs977474	0.00013	9.5079e-06	TRUE	0.00553725
SNPs with “TRUE” and “P<0.05” MR Steiger results suggest causality in the expected direction (ie, thoses explaining more variance in exposure than in outcome) and will not be removed from the study.√indicates that the P value is greater than 0.05, and the corresponding SNP will be deleted.

## Sheet: Table S4
Supplementary Table 4. Associations between genetic variants and exposure (tea intake) and between genetic variants and outcomes (AM, MA, MO).
SNP	Effect allele	Non-effect allele	Effect allele frequency	R2（%）	F	SNP-tea intake			SNP-AM			SNP-MA			SNP-MO
						Beta	SE	P-value	Beta	SE	P-value	Beta	SE	P-value	Beta	SE	P-value
rs11164870	G	C	0.604574	0.102296	458.226	-0.0119604	0.00218232	4.2e-08	-0.004537	0.01074	0.672702	-0.007452	0.021782	0.73226	0.00712	0.019257	0.711602
rs11587444	G	A	0.393464	0.102839	460.662	0.0140328	0.00217078	1e-10	-0.011305	0.010737	0.292382	0.006478	0.02169	0.765213	-0.026539	0.019542	0.174434
rs12591786	T	C	0.158804	0.0758902	339.854	-0.0184399	0.00294243	3.7e-10	-0.017161	0.015061	0.254511	-0.03146	0.030491	0.30216	-0.029176	0.027009	0.280018
rs141071726	A	G	0.026713	0.0327946	146.798	0.0407321	0.00681204	2.2e-09	0.059373	0.052232	0.255637	-0.065648	0.10774	0.542333	0.09066	0.096977	0.349849
rs1481012	G	A	0.112209	0.0665427	297.965	-0.0262435	0.00335608	5.3e-15	-0.022428	0.017068	0.188803	-0.067162	0.035748	0.060291	-0.000733	0.030594	0.980877
rs2117137	G	A	0.405148	0.103558	463.884	0.0129948	0.0021557	1.7e-09	-0.00683	0.010781	0.526405	-0.011068	0.022064	0.615949	-0.002159	0.019749	0.912946
rs2273447	T	A	0.203788	0.0847623	379.619	0.0174715	0.00263421	3.3e-11	0.014631	0.013567	0.28083	-0.024258	0.02853	0.39518	0.033034	0.02486	0.183899
rs2351187	A	G	0.318935	0.0978191	438.153	0.0129023	0.0022823	1.6e-08	0.009343	0.011102	0.400053	-0.010443	0.02298	0.649533	-0.008728	0.020279	0.666932
rs2478875	G	A	0.208758	0.0855057	382.951	0.0218943	0.00261129	5.1e-17	-0.018454	0.012772	0.148476	-0.004058	0.025787	0.874929	0.003652	0.022999	0.873813
rs2645929	G	A	0.813066	0.0821937	368.106	-0.0149842	0.0027166	3.5e-08	0.015254	0.013348	0.253128	0.017202	0.02684	0.521606	0.012194	0.024386	0.61706
rs2783129	G	C	0.484878	0.104652	468.79	-0.0117331	0.00213314	3.8e-08	-0.001957	0.010613	0.853731	0.018795	0.021397	0.379738	-0.00198	0.019389	0.918644
rs4808193	C	T	0.335324	0.0993455	444.996	0.0151149	0.0022472	1.7e-11	0.000954	0.011363	0.933061	-0.012766	0.023201	0.582183	-0.018345	0.020729	0.376152
rs4817505	C	T	0.38998	0.102659	459.853	0.015068	0.0021746	4.2e-12	-0.007269	0.010726	0.497999	-0.012902	0.02168	0.55181	-0.01492	0.019518	0.444619
rs56348300	G	C	0.184619	0.0817335	366.043	0.0158824	0.00273191	6.1e-09	0.005617	0.013573	0.679032	0.003801	0.028592	0.894221	0.003708	0.024465	0.879526
rs57462170	A	G	0.108773	0.0655751	293.63	0.0191505	0.00340563	1.9e-08	-0.005268	0.017413	0.762255	0.006186	0.036207	0.86433	-0.01825	0.033081	0.581199
rs57631352	G	A	0.296859	0.0961826	430.815	-0.0131035	0.00232117	1.7e-08	0.009235	0.011493	0.42168	0.017184	0.023164	0.458175	0.017891	0.021116	0.396838
rs72797284	G	A	0.270797	0.0936686	419.544	-0.0171147	0.00238353	7e-13	-0.007727	0.011765	0.511366	-0.02986	0.024235	0.217901	0.002846	0.021264	0.893509
rs7757102	G	A	0.555426	0.104658	468.817	-0.0118039	0.00213302	3.1e-08	0.00039	0.010453	0.9702	0.008004	0.021254	0.706494	-0.001398	0.019112	0.941679
rs9624470	A	G	0.580054	0.103599	464.067	0.0252071	0.00215485	1.3e-31	-0.017071	0.011211	0.127822	-0.010932	0.022576	0.628239	-0.006113	0.020509	0.765655
rs977474	T	C	0.833746	0.0781963	350.189	0.0217813	0.00285559	2.4e-14	0.02327	0.019183	0.225088	0.037091	0.038117	0.330498	0.041169	0.034709	0.23556
rs132904	C	G	0.778651	0.0874709	391.76	0.0166007	0.00255257	7.8e-11	N/A	N/A	N/A	-0.033938	0.026016	0.192045	-0.021482	0.023571	0.362089
rs17245213	A	G	0.208046	0.085579	383.28	-0.0146481	0.00260905	2e-08	N/A	N/A	N/A	-0.001825	0.027192	0.94647	-0.022941	0.024856	0.356018
rs13282783	T	C	0.285899	0.0948296	424.749	-0.0135837	0.00235432	7.9e-09	0.016013	0.011678	0.170311	N/A	N/A	N/A	0.012054	0.021429	0.573803
rs1453548	A	T	0.664929	0.0992339	444.496	-0.0133414	0.00224973	3e-09	0.007684	0.011291	0.496202	N/A	N/A	N/A	-0.016533	0.02039	0.417455
rs149805207	G	A	0.008538	0.0177576	79.4764	-0.0719337	0.0125823	1.1e-08	N/A	N/A	N/A	N/A	N/A	N/A	0.007209	0.14253	0.959643
rs6829	T	C	0.596155	0.103092	461.794	-0.0119163	0.00216546	3.7e-08	0.011094	0.010637	0.296945	N/A	N/A	N/A	0.009794	0.019307	0.611995
rs9648476	A	G	0.622954	0.102151	457.576	0.0125013	0.00218542	1.1e-08	-0.001303	0.010742	0.903462	N/A	N/A	N/A	0.001537	0.019544	0.937289
rs10752269	A	G	0.506082	0.105312	471.752	-0.0128727	0.00211975	1.3e-09	N/A	N/A	N/A	-0.010631	0.021582	0.62235	N/A	N/A	N/A
rs1156588	G	A	0.210071	0.0857695	384.133	-0.015454	0.00260325	2.9e-09	0.009858	0.012605	0.43418	0.022473	0.0252	0.372514	N/A	N/A	N/A
rs56188862	C	T	0.387454	0.102654	459.831	-0.0157568	0.0021747	4.3e-13	-0.023937	0.010795	0.026618	-0.018224	0.021913	0.405602	N/A	N/A	N/A
rs10764990	A	G	0.607155	0.102924	461.044	-0.0121906	0.00216898	1.9e-08	-0.009623	0.010736	0.370112	N/A	N/A	N/A	N/A	N/A	N/A
rs17576658	A	G	0.247081	0.0908868	407.073	-0.0134812	0.00245655	4.1e-08	0.016077	0.012672	0.204515	N/A	N/A	N/A	N/A	N/A	N/A
SNP, single-nucleotide polymorphism; R2, percentage of the variation of tea intake explained by the SNP[R2=2×EAF×(1-EAF)×beta2/(2×EAF×(1-EAF)×beta2+2×EAF×(1-EAF)×se×N×beta2)]; F, F statistic[F=R2(N-2)/(1-R2)]; Beta, the per-allele effect on tea intake; SE, Standard Error; P-value, the value for the genetic association; AM, any migraine; MA, migraine with aura; MO, migraine without aura. N/A indic…

## Sheet: Table S5
Supplementary Table 5. Evaluation of heterogeneity and directional pleiotropy using using different methods.
Outcome	SNPs,n	Cochran’s Q statistic	Cochran’s Q P	I2	MR-Egger intercept P	MR-PRESSO Global Test	MR-PRESSO Global Test P
Any migraine	28	28.0866	0.406518	0.0386882	0.519073	30.6316	0.408
Migraine with Aura	25	15.0445	0.91945	0	0.302427	16.4082	0.92
Migraine without Aura	27	12.968	0.984257	0	0.348198	13.8774	0.985
SNP, single-nucleotide polymorphism; MR-Egger, Mendelian randomization-Egger; MR-PRESSO, MR-pleiotropy residual sum and outlier,I2=(Q-Q_df)/Q.
